# Supplementary material for: Iodine-Doped Hollow Carbon Nanocages without Templates Strategy for Boosting Zinc-Ion Storage by Nucleophilicity
Source: Materials (Basel). 2024 Feb 9;17(4):838. doi: 10.3390/ma17040838 (PMC10890013; doi:10.3390/ma17040838)
Supplement: Supplementary file 1 [file materials-17-00838-s001.zip]

Archive with 1 entries (1 files):
- materials-2850894-supplementary.pdf
